# Supplementary material for: Characterization of a Novel Aspect of Tissue Scarring Following Experimental Spinal Cord Injury and the Implantation of Bioengineered Type-I Collagen Scaffolds in the Adult Rat: Involvement of Perineurial-like Cells?
Source: Int J Mol Sci. 2022 Mar 16;23(6):3221. doi: 10.3390/ijms23063221 (PMC8954100; doi:10.3390/ijms23063221)
Supplement: Supplementary file 1 [file ijms-23-03221-s001.zip]

Archive with 1 entries (1 files):
- ijms-1588694-supplementary.pdf
